# Supplementary material for: Study investigating executive function in schizophrenia patients and their unaffected siblings
Source: PLoS One. 2023 Apr 26;18(4):e0285034. doi: 10.1371/journal.pone.0285034 (PMC10132545; doi:10.1371/journal.pone.0285034)
Supplement: S1 Data — (XLS) [file pone.0285034.s001.xls]

## Sheet: Sheet1
group	CorrectResponses1	TotalErrors2	PerseverativeResponses3	PerseverativeErrors4	Trialstocomplete1stcat5	HAMA	HAMD	sex	age	education	STROOP1	STROOP2	STROOP3	DST1	DST2	VFT	LINE1	LINE2	moca	positive	negative	total	course of disease
1	89	14	43	9	11	7	7	1	25	13	16.7	20.2	32.1	7	4	21	58.4	138.2	21	/	/	/	/
1	92	14	43	9	11	2	5	1	24	12	13.6	14.2	30.1	8	5	17	34.9	77.6	29	/	/	/	/
1	93	35	52	26	11	4	2	2	25	17	15	20.3	24.2	8	6	17	50.6	75.6	28	/	/	/	/
1	80	26	45	20	11	3	3	2	26	14	10.9	10.6	18.4	8	7	18	34.19	74.7	26	/	/	/	/
1	87	17	37	12	12	7	5	1	23	14	17.3	24.8	39.6	8	6	13	67.3	120.3	26	/	/	/	/
1	55	53	58	34	27	6	4	2	22	16	20.8	22.4	46.2	6	4	11	61.7	166.9	23	/	/	/	/
1	86	20	37	12	11	7	7	1	24	13	12.9	18.5	29.8	8	5	23	43.5	139.4	24	/	/	/	/
1	101	37	37	17	22	7	6	2	24	15	18.4	21.8	31.1	8	5	19	63.7	161.7	22	/	/	/	/
1	76	35	56	30	10	6	7	2	23	17	11.6	11.7	19.5	8	6	14	35.8	67	24	/	/	/	/
1	97	32	51	21	10	8	6	1	18	13	13	13.2	19.5	8	6	13	33.2	74.9	29	/	/	/	/
1	100	16	34	11	11	4	4	1	20	18	15.5	20.2	20.7	8	5	24	37.6	77.9	28	/	/	/	/
1	95	24	28	11	24	2	2	2	25	17	17.5	17.7	28.4	7	5	20	52.1	105.8	26	/	/	/	/
1	80	23	46	19	10	8	6	1	19	12	14	17.6	26	8	5	26	67.4	77	26	/	/	/	/
1	102	28	49	20	11	15	13	2	26	14	14.5	15	20	6	5	16	83.1	124.6	30	/	/	/	/
1	55	29	46	19	12	5	1	1	23	14	16.56	24.23	36.18	8	5	20	22.61	91.07	21	/	/	/	/
1	86	29	46	19	12	2	1	2	25	14	18.72	18.87	46.41	7	4	15	94.04	116.06	25	/	/	/	/
1	101	31	46	18	14	3	4	2	25	13	17.8	23.6	35.5	6	3	14	46.2	122.8	22	/	/	/	/
1	76	43	49	28	13	2	3	1	22	18	12.3	17	28.7	8	6	23	30.1	64.7	26	/	/	/	/
1	74	54	62	42	17	7	7	2	25	17	17.21	17.9	22.57	8	5	21	63.81	89.63	25	/	/	/	/
1	96	19	41	11	16	5	5	1	23	12	16.63	17.54	36.65	7	5	20	39.58	86.33	27	/	/	/	/
1	92	28	46	72	12	5	7	1	22	14	19.4	23.1	25.5	8	5	17	39.1	82.1	29	/	/	/	/
1	99	14	38	10	10	3	7	1	25	14	12.27	12.27	20.64	8	7	24	27	53.6	27	/	/	/	/
1	97	24	41	15	11	5	5	2	24	14	17.01	20.57	29.09	5	5	18	43.43	88.47	24	/	/	/	/
1	105	22	47	17	10	4	3	2	21	14	12.52	13.59	31.69	7	6	24	47.39	83.35	26	/	/	/	/
1	93	35	42	18	20	3	2	1	19	11	16.8	20.22	32.06	7	6	18	29.15	77.67	25	/	/	/	/
1	94	11	31	10	11	2	3	2	25	16	11.58	13	14.89	8	7	26	29.89	55.46	30	/	/	/	/
1	94	27	44	19	11	0	1	1	25	13	15.54	16.69	29.44	8	6	18	45.3	99.9	28	/	/	/	/
1	96	20	36	13	10	1	3	2	19	9	12.76	14.43	22.84	8	6	23	38.02	63.98	25	/	/	/	/
1	95	22	42	16	14	6	6	2	22	15	13.2	17.22	24.07	8	7	14	45.21	122.92	29	/	/	/	/
1	65	63	73	50	10	6	4	1	23	18	14.5	19.3	24.4	8	7	18	25.9	68.8	26	/	/	/	/
1	92	30	49	21	11	7	7	1	23	12	39.81	42.63	58.4	7	4	18	57.37	130.77	26	/	/	/	/
1	92	15	41	10	10	3	3	1	22	12	14.97	20.41	24.74	8	7	23	29.41	74.06	27	/	/	/	/
2	90	14	36	10	10	2	4	1	23	16	16.39	17.07	23.44	8	7	26	59	83.45	26	14	12	44	3
2	87	26	46	16	11	3	3	1	24	14	23.6	23.9	34.8	7	6	22	67.5	74	29	11	7	40	3
2	70	58	78	49	22	4	2	2	20	13	21	17	25.1	8	6	25	31	65.3	28	9	13	48	6
2	82	46	64	38	10	3	3	2	17	18	16.1	17.7	29.6	8	7	20	68	199.3	29	15	8	42	6
2	60	68	0	0	0	3	7	2	21	17	11.7	16.4	26.3	8	5	20	32.7	88.6	27	16	13	56	12
2	74	54	63	36	12	2	4	1	23	12	14.6	14.9	20.8	8	5	15	45.4	60.9	25	8	7	34	12
2	89	25	52	21	10	3	3	1	18	14	20.6	27.7	35.3	6	5	19	46.06	111.53	27	11	11	47	13
2	97	12	34	10	10	6	6	2	23	14	13.1	13.2	24.4	7	6	15	45.6	111.7	25	7	8	20	13
2	102	26	48	19	13	5	6	2	24	13	13.3	14.3	25.5	8	6	20	36.5	72.2	28	8	11	40	5
2	102	26	48	19	12	8	6	2	24	15	16.19	29.68	46.33	8	5	21	53.01	86.29	28	8	13	44	5
2	57	71	69	48	11	6	4	2	18	13	20.2	18	30.8	7	4	21	62.6	191.5	27	8	12	42	4
2	103	25	52	21	10	8	4	2	24	18	14.3	14.6	21.4	9	7	18	58	102.8	26	16	9	50	1
2	93	35	51	27	10	6	4	2	24	17	20.9	30.1	36.9	6	3	17	133.6	103.8	16	11	9	41	1
2	83	45	26	11	54	3	5	2	23	10	24.56	33.58	63.01	8	5	15	65.4	156.15	24	10	11	47	10
2	97	16	33	12	15	7	5	1	18	12	18.76	32.1	62.7	8	6	15	43.8	95.2	20	13	12	48	10
2	75	53	0	0	0	2	3	1	20	17	15.71	19.71	32.2	8	7	26	73.17	133.6	30	9	12	36	3
2	100	28	39	18	12	5	5	2	25	14	10.5	15.7	21.5	8	6	21	48.7	72.3	26	12	7	55	3
2	80	48	52	30	11	3	3	2	19	14	34.2	52.32	55.99	5	2	12	48.2	226.1	23	11	9	53	2.5
2	102	26	48	19	13	4	5	1	21	16	20.99	22.83	30.31	5	6	14	66	102	28	12	10	43	2.5
2	55	73	63	44	27	1	1	1	23	13	12.6	14.7	24.6	8	6	22	35.7	75.6	26	7	7	33	8
2	86	42	57	30	14	3	2	1	21	17	12.6	14.87	19.03	8	5	22	43.4	79.7	28	9	8	38	8
2	101	23	45	16	14	5	3	1	18	14	15.1	17.16	19.78	8	6	25	40.57	87.33	21	14	16	65	1
2	76	52	59	38	10	3	1	2	17	13	20.5	21.3	41.8	8	5	16	39.6	167.5	22	10	10	46	1
2	97	31	50	25	15	3	4	1	38	11	18.6	18.9	29.9	8	4	18	47.9	91.6	28	7	7	37	3
2	100	28	47	15	12	7	3	2	31	15	16.56	18.56	38.79	7	5	16	50.8	124.3	27	11	8	44	3
2	100	28	39	18	12	4	4	1	20	14	15.6	16.2	32.9	8	5	18	46.9	116.4	26	14	11	53	13
2	95	21	38	15	14	5	3	2	19	16	22.6	28.93	40.67	5	4	9	44.35	93.1	22	12	16	65	13
2	97	16	29	9	21	4	3	1	26	12	25.58	32.06	36.15	8	3	13	52	147.7	21	12	12	55	0.5
2	97	31	59	28	11	4	3	2	28	17	15.1	17.2	20.5	8	5	21	54.5	151.3	27	7	15	60	0.5
2	78	50	62	38	33	2	3	1	22	14	15.3	18.8	25.6	7	5	18	40.7	92.9	22	8	11	44	2.5
2	82	46	30	16	63	3	3	1	24	14	34.6	33	52.7	8	4	17	37.8	104.5	23	7	11	43	2.5
2	77	51	48	23	21	4	5	2	21	16	20.94	29.99	34.13	7	6	20	70.3	134.8	25	7	8	36	4
3	109	19	43	16	11	5	3	1	25	13	14.71	16.13	20.51	8	7	21	67.87	82.02	29	/	/	/	/
3	96	18	34	13	11	7	6	2	24	17	10.01	13.06	22.36	8	4	23	35.66	73.15	27	/	/	/	/
3	91	16	35	8	12	6	5	1	25	14	19.08	17.23	29.53	8	7	28	32.53	84.42	27	/	/	/	/
3	104	24	44	15	22	5	4	1	21	14	12.39	17.11	28.42	8	5	22	31.15	78.3	26	/	/	/	/
3	103	19	36	11	12	7	7	1	23	15	12.47	19.56	22.62	8	5	25	35.92	78.04	29	/	/	/	/
3	93	12	34	9	11	5	6	2	23	19	10.45	15.96	20.28	9	8	15	20.95	69.44	30	/	/	/	/
3	100	11	40	9	14	2	4	2	22	12	10.88	11.26	13.97	8	5	20	33	63.67	30	/	/	/	/
3	94	18	37	11	11	5	3	1	20	17	12.95	12.43	21.1	10	7	21	36.64	97.23	30	/	/	/	/
3	95	17	32	11	12	4	2	1	24	14	16.93	14.96	22.13	8	7	25	29.72	57.77	30	/	/	/	/
3	104	22	32	13	14	4	6	1	24	14	13.29	11.34	17.11	8	8	21	41.61	60.33	30	/	/	/	/
3	98.8571	22.2857	38.4286	13.5714	18.7143	4	4	2	23	16	14.63	13.94	18.43	9	5	25	35.87	64.77	30	/	/	/	/
3	109	19	45	14	10	4	3	2	18	16	20.08	25.44	33.7	8	6	15	40.18	82.11	30	/	/	/	/
3	100.143	20.2857	40.4286	13.1429	12.8571	2	2	2	23	11	10.4	10.6	19.8	8	7	20	48.8	94.3	29	/	/	/	/
3	100	17.5	36.5	12.3333	11.3333	2	3	2	23	15	8.1	9.2	13.4	8	7	21	19.3	42.6	30	/	/	/	/
3	98	21	38	14	15.4286	8	6	1	20	12	9.28	10.98	18.11	10	10	25	23.57	41.26	30	/	/	/	/
3	100	26	44	18	11	6	7	2	27	10	10.45	15.96	20.28	9	8	26	20.95	69.44	30	/	/	/	/
3	95	16	40	11	15	4	6	2	26	11	10.88	11.26	13.97	8	5	19	33	63.67	30	/	/	/	/
3	107	16	45	11	10	2	3	1	20	12	12.95	12.43	21.1	10	7	10	36.64	97.23	30	/	/	/	/
3	100	19	42	11	15	1	1	1	20	17	16.93	14.96	22.13	8	7	19	29.72	57.77	30	/	/	/	/
3	104	20	38	14	15	4	2	1	20	14	13.29	11.34	17.11	8	8	11	41.61	60.33	30	/	/	/	/
3	99	29	47	18	11	7	7	2	24	14	14.63	13.94	18.43	9	5	19	35.87	64.77	30	/	/	/	/
3	96	16	27	9	13	3	3	2	24	12	20.08	25.44	33.7	8	6	14	40.18	82.11	30	/	/	/	/
3	100.143	20.2857	40.4286	13.1429	12.8571	2	4	2	23	17	10.4	10.6	19.8	8	7	25	48.8	94.3	29	/	/	/	/
3	26	16	16	19	20	3	3	2	18	14	8.1	9.2	13.4	8	7	25	19.3	42.6	30	/	/	/	/
3	44	40	45	42	38	4	2	1	20	14	9.28	10.98	18.11	10	10	31	23.57	41.26	30	/	/	/	/
3	94	18	37	11	11	3	3	2	25	16	15.52	21.53	26.65	8	4	9	49.29	85.46	30	/	/	/	/
3	102	22	34	14	12	3	7	1	19	13	17.46	19.68	23	8	4	9	26.3	66.01	30	/	/	/	/
3	106	16	37	13	13	2	4	2	26	17	18.24	25.13	37.63	5	4	15	40	81	30	/	/	/	/
3	109	19	45	14	10	3	3	1	19	14	10.88	11.26	13.97	8	5	20	46.57	79.24	29	/	/	/	/
3	100	17.5	36.5	12.3333	11.3333	6	6	1	19	12	12.95	12.43	21.1	10	7	21	42.18	97.76	30	/	/	/	/
3	94	18	37	11	11	5	6	1	19	14	16.93	14.96	22.13	8	7	25	39.35	70.12	29	/	/	/	/
3	102	22	34	14	12	8	6	1	23	12	13.29	11.34	17.11	8	8	21	48.8	94.3	30	/	/	/	/
3	106	16	37	13	13	7	3	2	24	11	14.63	13.94	18.43	9	5	25	19.3	42.6	30	/	/	/	/
